# Supplementary material for: New Insights on the Progesterone (P4) and PGRMC1/NENF Complex Interactions in Colorectal Cancer Progression
Source: Cancers (Basel). 2023 Oct 20;15(20):5074. doi: 10.3390/cancers15205074 (PMC10605590; doi:10.3390/cancers15205074)
Supplement: Supplementary file 1 [file cancers-15-05074-s001.zip]

Archive with 1 entries (1 files):
- cancers-2578557-supplementary.pdf
